# Supplementary material for: Clinical characteristics and outcomes of patients with chronic systemic inflammatory disease in acute myocardial infarction
Source: PLoS One. 2023 Aug 24;18(8):e0289794. doi: 10.1371/journal.pone.0289794 (PMC10449159; doi:10.1371/journal.pone.0289794)
Supplement: S1 File — (XLSX) [file pone.0289794.s001.xlsx]

## Sheet: Supporting Information
STEMI	Age	Men	BMI	CA	Killip4	HTN	DLP	DM	Smoking	OMI	LVEF	AF	Prior HF	eGFR	CSID
1	42	1	23.3887	0	0	1	1	0	1	0	40	0	0	125.144	0
1	88	0	18.9745	0	0	1	1	1	0	0	58	0	0	32.7892	0
0	68	0	33.0679	0	0	1	1	1	0	0	69	0	0	58.5058	0
1	63	1	27.8946	0	1	1	1	1	0	1	40	0	0	45.876	0
0	39	1		0	0	1	1	0	0	0	65	0	0	74.2647	0
1	83	0	25.3902	0	0	1	1	0	0	1	30	0	0	77.5736	1
0	78	1	20.9339	0	0	1	0	1	0	0	52	0	0	56.1753	0
1	70	0	17.3563	0	0	1	1	0	0	0	45	0	0	101.459	0
0	66	1	26.265	0	0	1	1	0	1	0	50	0	0	60.952	0
1	77	0	18.6667	0	0	1	1	0	0	0	45	0	0	57.2907	0
1	62	1	24.8865	0	0	1	1	1	1	1	44	0	0	132.467	0
0	77	1	20.3592	0	0	1	0	0	0	0	60	1	0	50.2453	0
1	70	0	25.113	0	0	1	1	1	0	0	51	0	0	75.4381	0
1	63	1	21.9261	1	1	1	0	1	0	0	35	0	0	32.6379	0
0	69	1	20.8305	0	0	0	0	1	0	0	48	1	0	73.4635	0
0	40	1	31.5115	0	0	1	1	1	0	0	58	0	0	88.32	0
0	73	0	25.4295	0	0	1	1	0	0	0	50	0	0	110.991	0
1	68	1	23.4591	1	1	1	0	0	1	0	37	0	0	45.6739	0
1	64	1	26.7769	0	0	1	0	1	1	0	60	0	0	60.7995	0
1	56	1	23.5883	0	0	1	1	1	1	0	42	0	0	79.0802	0
0	87	0	20.7369	0	0	1	0	0	0	0	61	1	0	57.001	0
1	75	1		0	0	1	1	0	1	0	55	0	0	67.1235	0
0	62	1	29.5581	0	0	1	1	0	0	0	60	0	0	71.8164	0
1	64	1	24.2587	1	1	0	1	0	0	0	15	0	0	45.6691	0
1	60	1	21.2299	1	1	0	0	0	1	0	30	0	0	59.9063	0
1	90	1	20.8984	0	0	1	1	0	0	0	50	0	0	48.0453	0
0	56	1	23.5294	0	0	0	0	0	1	0	50	0	0	108.833	0
1	72	1	21.1389	0	0	1	1	0	1	0	46	0	0	75.6705	0
1	56	1		0	1	1	1	0	1	0	32	0	0	47.4533	0
0	77	1	20.9644	0	0	1	1	0	0	0	63	0	0	53.425	0
0	51	1	26.2976	0	0	1	1	0	1	0	55	0	0	80.1214	0
1	82	1	22.151	0	0	1	1	0	0	0	49	0	0	66.2789	0
1	60	1	32.526	0	0	1	1	1	0	1	60	0	1	68.8983	0
1	61	1	21.048	1	0	1	1	0	1	0	35	0	0	67.7297	0
1	65	1	17.2888	0	0	1	1	0	1	0	53	0	0	59.8542	0
1	61	1	25.3493	0	0	1	0	0	1	0	60	0	0	76.1082	0
1	40	1	31.4077	0	0	1	1	0	1	0	60	0	0	60.0381	0
0	73	0	31.2026	0	0	1	1	0	0	0	53	1	0	85.5785	0
1	73	1	25.8131	0	0	1	1	1	0	0	55	0	0	52.055	0
1	70	0	23.8955	0	0	1	1	0	1	0	60	0	0	81.4603	0
0	71	1	22.3945	0	0	0	1	0	1	0	59.2	0	0	79.3508	0
1	65	0	21.7778	0	0	1	1	1	0	0	50	0	0	40.5934	0
1	71	0	26.6667	0	0	0	1	0	0	0	45	0	0	55.3584	0
1	66	1	23.8751	1	1	1	0	0	0	0	10	0	0	23.6598	0
1	74	1	22.3757	0	0	0	0	0	0	1	40	0	0	61.7943	0
0	54	1	24.3025	1	1	1	1	0	1	0	25	0	0	78.8178	0
0	56	1	24.2123	0	0	0	1	0	0	0	56	0	0	87.5286	0
1	56	1	23.5294	0	0	1	0	0	0	0	60	0	0	56.7448	0
1	60	0	23.3056	0	0	1	1	1	0	0	52	0	0	108.687	0
1	60	1	24.2031	0	0	1	1	0	0	0	45	0	0	48.1942	0
0	63	1	26.5731	0	0	1	1	0	0	0	60	0	0	74.3889	0
1	33	1	28.4429	0	0	1	1	0	1	0	60	0	0	87.2001	0
1	82	0	23.6186	0	0	0	1	1	0	0	60	0	0	74.8608	0
1	53	1	22.0415	1	1	0	0	1	1	0	13	0	0	57.6486	0
1	83	0	21.4844	0	0	1	0	0	0	0	44	0	0	50.1139	0
1	88	1	25.0995	0	0	1	0	0	0	0	30	0	0	70.4342	0
1	57	1	22.9481	0	0	1	1	1	1	0	40	0	0	92.7045	0
1	53	1	29.4704	0	0	1	1	1	1	0	50	0	0	57.0649	0
0	71	0	24.7768	0	0	0	1	0	0	0	45	0	0	58.6402	0
0	42	1	26.2395	0	0	0	0	0	0	0	60	0	0	89.6023	0
1	37	1	24.6559	1	0	0	1	0	1	0	50	0	0	72.7944	0
0	53	1	27.143	0	0	0	1	0	0	0	60	0	0	79.2418	0
0	69	1	24.6966	0	0	0	1	0	0	0	65	0	0	87.7581	0
1	53	1	23.3234	0	0	1	1	1	0	0	55	0	0	40.13	0
1	54	1	22.5268	0	0	0	1	0	0	0	45	0	0	68.4563	0
1	69	1	20.3708	0	0	0	1	0	0	0	50	0	0	62.3063	0
0	70	1	22.6484	0	0	0	1	0	0	0	70	0	0	65.9166	0
1	73	1	25.9342	0	0	1	0	0	1	0	45	0	0	84.982	0
1	77	1	21.5139	0	0	0	0	1	1	0	30	0	0	54.5721	0
0	69	1	26.1856	0	0	0	1	0	0	0	45	0	0	108.526	0
0	63	0	24	0	0	0	1	1	1	0	70	0	0	68.7788	0
0	68	1	22.9578	0	0	1	0	0	0	0	55	1	0	63.3123	0
1	37	1	28.6159	0	0	0	1	0	1	0	30	0	0	40.5993	0
1	43	1	26.5749	0	0	0	1	1	1	0	30	0	0	102.158	0
1	79	0	17.7424	1	0	0	1	0	0	0	54	0	0	53.6878	0
0	65	1	26.255	0	0	1	1	0	0	0	60	1	0	75.769	0
1	58	1	27.0866	1	0	1	0	0	1	0	40	0	0	34.976	0
1	54	1	25.4012	0	0	0	1	0	0	0	60	0	0	83.3671	0
0	76	1	21.6333	0	0	1	1	1	0	1	55	0	0	86.7526	0
1	46	1	30.4473	0	0	1	1	0	1	1	48	0	0	78.24	0
1	77	1		0	1	1	1	0	0	0	33	0	0	64.9449	0
1	34	1	23.5102	0	0	0	1	1	1	0	50	0	0	118.957	0
0	69	1	23.3844	0	0	1	0	0	0	0	55	0	0	82.4385	0
1	70	1	22.8468	0	0	0	1	1	0	0	45	0	0	78.513	0
1	83	1	20.7031	0	0	1	0	1	1	0	40	0	0	52.8424	0
1	59	1	23.1561	0	0	1	1	0	0	0	60	0	0	82.4613	0
1	76	1	22.0386	0	0	1	1	0	0	0	40	0	0	75.5785	0
0	68	1	21.4844	0	0	1	1	1	0	1	50	1	0	57.7925	0
1	82	1	25.3906	1	1	0	0	1	0	0	50	0	0	19.8392	1
0	54	1	25.0568	0	0	1	1	1	0	0	55	0	0	97.28	0
1	79	0	23.968	0	0	1	1	0	0	0	60	0	0	87.3281	0
1	75	1	23.5078	0	1	0	0	0	1	0	38	0	0	46.4527	0
1	76	0	17.827	1	1	0	0	0	0	0		0	0	15.5205	1
0	65	1	28.1153	0	0	1	0	1	1	0	50	0	0	76.8323	0
1	77	0	21.6739	0	0	1	1	0	0	0	50	0	0	59.0339	0
1	35	1	25.5922	0	0	1	0	0	1	0	50	0	0	90.5003	0
1	71	0	27.2889	0	0	1	1	0	0	0	30	0	0	94.158	0
1	71	1	19.1406	0	0	0	1	0	0	0	50	0	0	89.931	0
1	71	1	23.1554	0	0	0	1	0	0	0	38	0	0	72.8635	0
1	84	1	17.4747	0	0	1	0	0	0	0	53	1	0	60.3035	0
1	67	1	22.1297	0	0	1	1	0	0	0	58	1	0	80.6824	0
1	61	1	27.6817	1	1	0	0	0	1	0	15	0	0	45.904	0
1	59	0	30.4438	0	0	1	1	1	0	0	60	0	0	82.2782	0
0	60	0	24.9989	0	0	1	1	1	0	0	65	0	0	86.8716	0
1	52	1	26.1752	0	0	1	1	0	0	0	60	0	0	64.5328	0
0	57	1	23.3887	0	0	1	1	0	1	0	60	0	0	77.6042	0
1	47	1	28.0404	0	0	0	1	0	1	0	37	0	0	97.9817	0
1	59	1	19.2802	0	0	0	1	0	0	0	60	0	0	86.2274	0
1	79	0	22.9803	0	0	1	1	0	0	0	46	0	0	117.908	0
1	62	1	24.0238	0	0	1	1	0	0	0	33	0	0	57.4568	0
1	77	0	19.2974	0	0	0	1	1	1	0	43	1	0	55.6433	0
1	84	1	23.1247	0	0	0	0	0	1	0	42	0	0	48.5233	0
1	82	0	26.0226	0	1	1	1	0	0	0	52	0	0	44.8735	0
0	64	1	27.4145	0	0	1	0	1	0	0	55	0	0	88.2525	0
1	70	1	25.1486	0	0	1	1	0	0	0	50	0	0	77.3835	0
1	79	1	23.8751	0	0	1	1	0	0	0	57	1	0	44.5354	0
1	67	1	26.1224	0	0	1	1	1	0	0		0	0	64.3468	0
0	78	0	15.0122	0	0	1	1	1	0	0	73	0	0	56.2468	0
1	65	1	26.3329	0	0	1	0	0	1	0	52	0	0	119.726	0
0	64	1	24.2424	0	0	0	0	1	0	0	40	0	0	74.0535	0
1	55	1	24.0882	0	0	0	1	1	1	0	40	0	0	93.6597	0
1	84	1	25.7117	0	0	1	0	1	1	0	48	0	0	72.3957	0
1	61	1	24.7409	0	0	0	0	1	1	0	52	0	0	102.391	0
1	59	1	35.8564	0	0	1	1	1	0	0	55	0	0	53.1769	0
0	60	0	39.0625	0	0	1	1	1	1	0	60	0	0	35.2989	0
1	82	0	19.563	0	0	1	0	0	1	0	48	0	0	67.097	0
0	49	1	26.7299	0	0	0	1	0	0	0	60	0	0	66.3912	0
1	59	1	26.9598	0	0	1	0	0	0	0	50	0	0	109.239	0
0	64	1	22.6757	1	1	1	0	0	1	0	15	0	0	55.1751	0
1	77	0	22.213	0	0	1	0	0	0	0	40	0	0	79.2623	0
1	62	1	24.677	0	0	1	1	0	1	0	50	0	0	77.8814	0
1	80	1	25.7117	1	1	1	1	0	0	0	40	0	0	50.1961	0
1	46	1	20.9877	0	0	0	1	0	1	1	40	0	0	60.0405	0
1	65	1	26.6436	0	0	1	1	0	1	0	60	0	0	51.2186	0
0	53	1	26.3185	0	0	1	1	0	1	0	48	0	0	75.123	0
0	63	1	26.1224	0	0	1	1	0	0	0	60	0	0	62.4829	0
0	59	1	33.0451	0	0	0	0	0	1	0	52	0	0	66.7384	0
0	82	0	19.5855	0	0	1	1	0	1	0	53	0	0	48.9801	0
1	67	0	19.7035	0	0	0	1	0	1	0	50	0	0	93.6027	0
1	70	1	27.3438	0	0	1	1	1	0	0	35	0	0	46.1085	0
1	41	0	27.8376	0	0	1	0	0	1	0	58	0	0	50.4866	0
0	77	1	24.0238	0	0	0	0	0	0	0	50	0	0	57.6568	0
1	71	0	19.337	0	0	1	0	0	0	0	48	1	0	92.0578	0
1	90	0	17.4554	0	0	1	0	0	0	0	50	0	0	24.0583	0
0	80	0	20.4082	0	0	1	1	0	0	1	65	0	0	72.6018	0
1	65	1	22.9877	0	0	0	1	0	1	0	40	0	0	97.0548	0
0	76	0	26.6667	0	0	1	1	1	0	0	60	0	0	30.0331	0
1	61	1	23.045	1	0	1	1	1	1	0	65	0	0	77.1628	0
1	55	1	28.7569	0	0	1	0	0	1	0	60	0	0	61.4211	0
1	46	1	30.4653	0	1	1	1	0	1	0	50	0	0	56.5617	0
0	68	1	24.7409	0	0	1	1	1	1	0	60	0	0	74.7942	0
0	50	1	35.2653	0	0	0	1	0	0	0	60	0	0	89.0681	0
0	68	1	20.6126	0	0	0	1	0	0	0	70	0	0	57.1668	0
0	83	0	20.1396	0	1	1	0	0	0	0	30	0	0	33.6536	0
1	31	1	23.3887	0	0	1	0	0	0	0	40	0	0	74.8605	0
1	83	1	22.8624	0	0	1	1	0	0	0	40	0	0	32.8623	0
1	77	1	30.4834	0	0	1	0	0	1	0	40	0	0	76.3945	0
1	74	1	21.5497	0	0	0	0	0	0	0	60	0	0	88.8692	0
0	73	1	22.9568	0	0	0	0	1	1	0	67	0	0	77.5731	0
0	57	1	21.7588	0	0	0	1	1	0	0	14	1	0	64.3037	0
0	71	1	23.8847	0	0	1	1	0	0	0	48	0	0	69.0763	0
1	46	1	27.2173	1	1	0	0	0	0	0	40	0	0	58.2514	0
1	54	1	23.2254	0	0	1	1	0	1	0	40	0	0	71.9069	0
1	67	1	30.8642	1	1	0	0	0	0	1		0	0	52.817	0
0	71	1	28.451	1	1	0	0	0	0	0	30	0	0	38.8944	0
1	80	0	28.0471	0	0	1	0	0	0	0	35	0	0	57.5154	0
0	52	1		1	1	0	0	0	1	0	5	0	0	52.0799	0
1	52	1	22.2647	0	0	1	1	1	0	0	61	0	0	90.7888	0
1	61	1	24.1948	0	0	1	1	0	1	0	35	0	0	119.414	0
1	74	0	19.3962	0	0	1	1	0	0	0	40	0	0	52.4921	0
1	43	1	24.0588	0	0	0	1	0	1	0	40	0	0	73.9699	0
1	81	0	24.1622	0	0	1	1	1	0	0	55	0	0	36.5955	0
1	40	1	24.6692	0	0	1	0	1	1	0	43	0	0	34.1321	0
0	65	0	26.0648	0	0	0	1	1	0	0	45	0	0	114.75	0
0	78	1	19.7237	0	0	1	1	0	0	0	54	0	0	40.6703	0
0	64	1	25.7276	0	0	1	1	0	0	0	53	0	0	80.5584	0
0	77	0	33.4196	0	0	1	1	1	0	0	62	0	0	51.2048	0
0	70	0	19.9111	0	0	1	1	0	0	0	58	0	0	60.671	0
0	81	1	23.4221	0	0	1	1	1	0	0	50	0	0	35.7932	0
0	65	1	20.4491	0	0	1	1	1	1	0	71	0	0	85.1567	0
1	46	1	22.7204	1	1	1	1	0	0	0	51	0	0	64.6532	0
0	70	1	27.5781	0	0	1	1	0	1	0	64	0	0	72.1732	0
0	56	1	23.3564	0	0	1	0	0	0	0	62	0	0	80.19	0
1	75	1	19.6752	0	0	1	0	1	0	0	52	0	0	74.7891	0
1	50	1	32.384	1	1	1	0	0	0	0	25	0	0	54.1744	0
1	67	1	26.2596	0	0	1	1	0	0	0	59	0	0	70.2355	0
1	59	1	25.4767	0	0	0	1	0	1	0	20	0	0	50.226	0
0	48	1	29.0006	0	0	0	1	1	1	0	60	0	0	122.837	0
0	70	1	22.8625	0	0	0	1	0	0	0	60	0	0	62.7877	0
1	72	1	23.4236	0	0	1	1	1	0	0	48	0	0	39.9687	0
0	82	1	24.0346	0	0	1	1	1	0	0	45	0	0	56.6251	0
1	78	1	23.9453	1	1	1	0	1	0	0	42	0	0	5.84784	0
1	69	0	22.3703	0	0	0	1	1	0	0	50	0	0	107.073	0
1	83	0	18.0737	0	0	0	1	0	0	0	53	0	0	56.0701	0
1	60	1	20.6852	0	0	1	0	1	1	0	40	0	0	97.6138	0
1	76	1	20.7612	0	0	0	0	1	1	0	50	0	0	28.5576	0
1	75	1	21.6955	0	0	1	1	1	0	0	35	0	0	65.4373	0
1	74	0	17.7778	0	0	0	0	1	0	0	50	0	0	24.7576	0
0	79	1	24.1447	0	0	1	1	0	0	0	54	0	0	60.6455	0
0	79	0	21.3528	0	0	0	0	0	0	0	60	0	0	55.2354	0
1	82	1	23.5061	0	0	0	1	1	0	0	58	0	0	25.2427	0
1	66	0	19.1111	0	1	1	1	1	0	0	43	0	0	86.2739	0
0	73	1	23.1405	0	0	1	1	0	0	0	55	0	0	62.7822	0
1	48	1	27.1433	0	0	0	1	1	0	0	35	0	0	68.3414	0
1	55	1	23.4375	0	0	1	0	0	1	0	40	1	0	39.9992	0
1	76	0	22.3543	0	0	0	1	0	0	0	48	0	0	67.4049	0
1	67	1	25.0156	1	1	1	0	1	0	0	50	0	0	29.6096	0
0	72	1	21.6128	0	0	1	1	1	0	0	61	0	0	62.2821	0
0	78	0	23.8728	0	0	1	1	1	0	0	58	0	0	57.0789	0
1	77	0	19.5312	0	0	1	0	1	0	0	51	0	0	91.991	0
0	76	1	21.875	0	0	1	1	0	0	0	60	1	0	66.0187	0
0	67	1	23.6295	0	1	1	1	1	1	1	15	0	0	52.2919	0
1	46	1	28.3413	0	0	0	0	0	1	0	39	0	0	109.072	0
1	73	0	22.0741	0	0	0	1	0	0	0	57	0	0	51.3099	0
1	68	1	30.1911	1	1	1	1	1	0	0	40	0	0	37.3599	0
1	65	1	26.1719	0	0	1	0	0	0	0	61	0	0	90.7339	0
1	83	0	20.1197	0	0	1	1	1	0	0	49	0	0	79.1465	0
1	68	0	15.9845	0	0	1	1	0	0	0	51	0	0	60.2616	0
0	75	1	21.9899	0	0	0	0	0	0	0	50	0	0	68.895	0
1	55	1	27.6457	0	0	1	1	0	1	0	63	0	0	105.479	0
0	68	0	19.2234	0	0	1	1	0	1	0	55	0	0	31.2624	0
0	68	0	19.7777	0	0	0	1	0	0	0	79	0	0	85.5378	0
1	82	0	20.8444	1	1	1	0	1	0	0	33	0	0	57.1092	0
1	78	0	26.0444	1	1	1	0	1	0	0	26	0	0	62.6109	0
0	46	1	33.413	0	0	1	0	0	0	0	69	0	0	69.1812	0
0	64	0	20.7612	0	0	0	1	0	0	0	60	0	0	78.8646	0
1	62	1	24.5409	1	1	0	0	1	1	0	27	0	0	65.7952	0
0	55	1	25.0663	0	0	1	1	0	1	0	64	1	0	79.4902	0
0	76	1	21.7784	0	0	1	1	1	0	0	50	0	0	80.1838	0
1	85	1	20.0777	0	0	1	1	1	0	0	53	0	0	72.1502	0
0	72	1	25.2174	0	0	1	1	1	1	0	58	0	0	81.4377	0
0	82	1	22.3126	0	0	1	1	0	1	0	24	0	0	59.2948	0
0	75	0	21.0007	0	0	0	1	0	0	0	78	0	0	55.2691	0
1	89	1	25.528	0	0	1	0	1	0	0	45	0	1	50.1929	0
0	76	1	28.9076	0	0	1	1	0	0	0	55	0	0	76.6816	0
1	55	1	29.7211	1	1	1	1	1	0	0	55	0	0	66.4963	0
1	62	1	24.0238	0	0	0	1	1	1	0	35	0	0	77.8814	0
0	77	0	20.9985	0	0	0	1	1	0	0	43	0	0	54.0844	0
0	82	1	24.0346	0	0	1	1	0	0	0	65	0	0	45.2782	0
0	83	1	25.8121	0	0	1	0	0	0	0	60	0	0	8.80377	0
1	48	1	31.935	1	1	0	1	0	0	0	20	0	0	54.2961	0
1	46	1	25.5937	0	0	0	1	0	1	0	65	0	0	83.6732	0
0	65	1	22.9667	0	0	0	0	1	0	0	55	0	0	106.244	0
0	67	1	25.0496	1	1	1	0	0	1	0	48	0	0	70.2355	0
1	64	0	20.4846	0	0	0	1	0	0	0	46	0	0	112.263	0
0	71	1	19.052	0	0	0	1	0	0	0	60	0	0	87.0414	0
0	63	1	22.4685	0	0	1	0	0	0	0	60	1	0	85.924	0
1	68	1	25.5102	0	0	0	1	0	1	0	50	0	0	71.8058	0
1	85	1	25.5937	0	0	1	1	0	0	0	61	0	0	30.3352	0
0	74	1	23.0148	1	1	0	1	0	0	1	20	0	0	46.207	0
0	89	1	20.0692	0	0	1	0	0	0	0	60	0	0	80.2834	0
1	85	1	21.3039	0	0	1	1	0	0	0	40	0	0	58.0038	0
1	53	1	27.9431	0	0	0	0	0	1	0	60	0	0	78.1721	0
1	75	1	24.7409	0	1	1	1	1	1	0	40	0	0	30.2739	0
0	74	1	19.5965	0	0	1	0	1	0	0	60	1	0	79.5897	0
1	86	0	27.1111	0	0	1	1	0	0	0	45	0	0	41.2778	0
0	75	1	21.9723	0	0	1	0	1	0	0	55	0	0	31.6484	0
0	61	1	20.4844	0	0	0	1	1	1	0	50	0	0	44.7464	0
0	70	1	20.6965	0	0	1	1	0	0	0	58	0	0	90.2979	0
0	55	1	25.259	0	0	1	1	1	0	0		0	0	78.4038	0
0	85	1	22.9398	0	0	1	0	1	0	0	66	0	0	102.221	0
1	67	1	23.939	0	0	0	0	0	0	0	48	0	0	30.8858	0
0	76	1	24.1588	0	0	0	1	1	0	0	43	0	0	54.1956	0
1	67	1	21.7555	0	0	0	0	0	1	0		0	0	73.0862	0
1	46	1	34.3506	0	0	1	1	1	1	0	50	0	0	107.179	0
1	47	0	26.4915	0	0	0	1	1	0	0	50	0	0	89.544	0
1	70	1	18.3655	0	0	1	0	0	0	0	60	0	0	82.0988	0
0	51	1	26.6436	1	1	1	0	1	1	0	39	0	0	56.5517	0
1	55	0	26.8407	1	1	0	0	0	0	0	47.7	0	0	45.892	0
0	85	0	23.2773	0	0	1	0	1	0	0	62	0	0	43.3693	0
0	68	1	26.5338	0	0	1	0	0	0	0	60.5	0	0	9.74367	0
1	75	0	16.9734	0	0	1	1	0	0	0	40	0	0	30.6475	0
1	71	1	24.2215	0	0	1	1	0	0	0	60	0	0	70.9216	0
0	74	0	20.3428	0	0	1	1	0	0	0		0	0	81.7971	0
0	79	1	19.257	0	0	0	0	0	0	0	50	0	0	44.5354	0
0	80	0	25.47	0	0	0	0	0	0	0	68	0	0	47.4707	0
0	82	1	23.0469	0	0	1	1	1	0	0	65	0	0	71.8763	0
1	61	1	25.6401	0	0	0	1	0	0	0	60	0	0	41.9164	0
0	61	1	24.6755	0	0	1	1	0	0	1	50	0	0	69.4349	0
0	74	1	25.2092	0	0	1	1	1	0	0	30	0	0	61.0677	0
0	72	1	30.2164	1	1	1	1	0	0	0	50	0	0	39.6542	0
1	79	1	21.4844	0	0	0	0	1	0	0	30	1	0	73.6821	0
1	62	1	25.2869	0	0	1	0	0	1	0	45	0	0	82.4985	0
1	66	1	26.5182	0	1	1	0	0	1	1	58	0	0	47.3179	0
0	82	1	18.6851	0	0	1	1	1	0	0	40	1	0	44.8655	0
0	68	1	23.4552	0	0	1	0	0	0	0	60	0	0	84.0611	0
1	84	0	17.1351	0	0	0	0	0	0	0	61	0	0	58.4657	0
1	69	1	27.4286	0	0	1	0	1	1	0	40	1	0	45.8877	0
0	75	1	16.8212	0	0	1	1	0	0	0	60	0	0	19.0331	0
0	53	1	26.263	0	0	0	0	1	0	0	60	0	0	69.6616	0
0	68	1	25.2595	0	0	1	1	0	0	0	60	0	0	69.9375	0
0	72	1	31.5886	0	0	1	1	1	0	0	63	0	0	51.7372	0
0	76	1	18.0859	0	0	0	0	0	0	0	60	0	0	91.211	0
0	68	1	24.3141	0	0	1	1	0	0	0	60	0	0	57.7925	0
1	58	1	27.3356	0	0	0	1	0	1	0	50	0	0	92.2429	0
1	70	1	22.8374	0	0	1	1	0	0	0	65	0	0	51.1299	0
1	80	1	28.1625	0	0	0	1	0	0	0		0	0	45.1846	0
0	68	1	25.1559	0	0	1	1	0	0	1		1	0	92.5858	0
0	71	1	24.677	0	0	1	1	1	0	0	30	0	0	58.3565	0
0	74	0	19.5556	0	0	1	1	1	0	0	60	0	0	65.6743	0
1	81	0	15.625	0	0	0	1	0	0	0	41.3	0	0	90.6636	0
1	45	0	25.462	0	1	0	1	1	1	0	54.6	0	0	138.577	0
0	80	0	37.8361	0	0	1	1	1	0	0	71	0	0	52.033	0
0	75	1	22.2656	0	0	1	1	0	0	0	50	0	0	26.3228	0
1	94	1	23.0518	0	0	1	1	1	0	0	45	0	0	33.7964	0
0	85	1	26.8977	0	0	1	0	1	0	0	40	0	0	94.7897	0
1	73	0	21.58	0	1	1	1	1	0	0	40	0	0	48.7347	0
0	64	1	23.5666	0	0	0	1	0	1	0	60	0	0	56.337	0
0	77	1	26.4463	0	0	0	1	1	1	0	53	0	0	77.5246	0
1	59	1	30.8365	0	0	1	0	0	1	0	40	1	0	60.8615	0
0	74	0	23.4952	0	0	1	1	0	0	0	63	0	0	72.8919	0
1	67	1		1	1	1	1	0	0	0	30	0	0	42.4839	0
1	89	1	23.1405	0	0	1	1	0	0	0	50	0	0	33.3564	0
1	69	0	25.4767	0	1	0	0	1	0	0	18	0	0	17.1805	0
1	58	1	21.0938	0	0	1	0	0	1	0	50	0	0	45.7839	0
0	67	0	19.7777	0	0	0	1	0	0	0	60	0	0	82.4909	0
0	45	0	19.2894	0	0	0	1	0	0	0	50	0	0	107.324	0
1	80	0	21.8787	0	0	1	0	0	0	0	60	0	0	59.2902	0
1	77	1	26.0617	0	0	1	1	0	1	0	50	0	0	57.0135	0
0	72	1	27.8159	0	0	1	1	0	0	1	50	0	0	73.5772	0
1	65	1	19.8352	0	0	0	1	0	0	0	50	0	0	67.3336	0
1	81	0	24.6919	0	0	1	0	1	0	0	50	1	0	59.0792	0
1	51	0	28.8415	0	0	1	1	0	1	0	50	0	0	68.523	0
1	76	0	26.7532	0	0	1	1	1	0	0	40	0	0	71.0398	0
1	61	1	26.2346	0	1	1	0	0	1	0	34.1	0	0	73.1039	0
1	75	1	24.4473	0	0	1	0	0	0	0	63	0	0	69.8147	0
0	47	1	31.2452	0	0	1	0	0	1	0	57	0	0	92.0424	0
0	76	1	27.8893	0	0	1	1	1	1	0	45	0	0	39.3532	0
1	76	0	20.7198	0	0	0	1	0	0	0	60	0	0	75.0693	0
1	65	1	23.3844	0	0	0	1	0	1	0	52	0	0	59.193	0
1	86	0	24.4898	0	0	1	1	0	0	0	50	0	0	40.3664	0
0	75	0	24.3232	0	0	1	1	0	0	0	60	0	0	44.4326	0
1	82	1	24.4646	0	0	1	0	0	0	0	51	0	0	80.9096	0
0	80	0	19.5312	0	0	1	1	1	0	0	57	1	1	46.8808	0
0	70	1	26.8386	0	0	1	1	1	0	0	76	0	0	58.5946	0
1	64	1	19.8141	0	0	0	0	1	1	0	40	0	0	15.2206	0
1	84	1	22.9819	1	1	1	1	0	0	0	35	0	0	43.7578	0
1	49	1	24.0741	0	0	1	1	0	0	0	57	0	0	77.8474	0
1	64	1	25.4694	0	0	0	1	0	0	0	55	0	0	71.165	0
0	42	1	33.4124	0	0	0	1	1	0	0	45	0	0	70.1939	0
1	70	1	30.7809	0	0	1	1	0	0	0	50	0	0	93.3894	0
0	40	1	26.5285	0	0	1	0	0	1	0	47.2	0	0	104.3	0
1	64	1	24.6648	0	0	1	1	0	0	0	49.2	0	0	67.6338	0
0	63	1	22.2304	0	0	1	1	0	1	0	43.6	0	0	58.4337	0
1	62	1	21.1505	0	0	0	0	0	1	0	68.5	0	0	45.6903	0
1	43	1	24.3418	0	0	0	1	0	1	0	51.9	0	0	119.621	0
1	62	1	21.7193	0	0	1	1	1	0	0	50	0	0	82.4985	0
1	53	1	28.7347	0	0	1	1	1	1	0	77.8	0	0	86.2969	0
1	85	0	23.7812	1	1	1	1	0	0	0	45	0	0	43.3693	0
1	62	1	25.7117	1	1	1	1	0	1	0	56.3	0	0	60.6714	0
0	77	1	21.6128	0	0	1	1	0	0	0	50	0	0	58.3142	0
0	51	1	25.9909	0	0	0	0	0	0	0	54.7	0	0	77.986	0
1	70	1	24.0238	0	0	1	0	0	0	0	50	0	0	57.9474	0
1	57	1	21.7181	1	1	0	0	0	1	0	25	0	0	45.6259	0
1	67	1	23.8751	0	0	1	0	1	1	0	52.2	0	0	50.7751	0
0	68	1	24.4646	0	0	1	1	1	1	0	65.3	0	0	91.0522	0
1	80	0	28.9445	0	0	1	1	0	0	0	37	0	0	64.2212	0
1	39	1	29.1374	0	0	1	1	0	1	0	44.6	0	0	71.7029	0
0	54	1	24.6914	0	0	1	0	0	1	0	54.5	0	0	64.5654	0
1	84	1	22.4793	0	0	1	0	0	1	0	57.5	0	0	49.9998	0
0	76	1	24.6276	0	1	1	1	0	0	0	30	0	0	54.1956	1
1	65	1	28.6501	0	0	1	1	1	1	0	52.6	0	0	66.5063	0
0	56	1	20.3383	1	0	1	0	0	1	1	25.8	0	1	68.5694	0
1	43	1	27.102	0	0	1	1	1	1	0	45	0	0	85.3085	0
0	68	1	22.7466	0	0	1	1	1	1	0	55.3	0	0	59.0841	0
1	62	1	26.7818	0	0	1	1	0	0	0	55	0	0	66.5954	0
1	54	1	25.9949	0	1	1	0	0	1	0	50.8	0	0	72.8221	0
1	61	1	28.3737	0	0	1	0	1	0	0	45.2	0	0	71.2242	0
1	60	0	28.1337	0	0	1	1	0	0	0	52.9	0	0	98.8186	0
1	73	1	24.0129	0	0	1	0	0	0	0	57.7	0	0	76.4571	0
1	68	1	24.3056	0	0	1	1	1	0	0	43.1	0	0	70.8599	0
0	71	1	17.0416	0	0	0	1	0	0	0	40	0	0	81.7653	0
1	79	0	21.0828	0	0	1	1	0	0	0	45	0	0	111.474	0
1	55	1	24.1959	0	0	1	1	1	1	0	54.6	0	0	55.895	0
1	68	1	25.7031	0	0	1	0	0	1	0	47.6	0	0	53.1259	0
1	65	1	24.5028	0	0	1	0	0	1	0	49.4	0	0	64.1375	0
1	67	1	24.3025	0	0	1	0	0	1	0	41.2	0	0	92.9803	0
1	65	1	26.61	0	0	1	1	1	0	0	58	0	0	86.4885	0
1	64	1	27.5377	0	0	1	1	1	0	0	31	0	0	72.1035	0
1	80	1	23.8123	0	0	1	0	0	0	0	43.7	0	0	82.7778	0
0	73	1		1	1	0	0	0	0	0	5	0	0	51.5328	0
1	66	1	20.8999	1	0	1	0	0	1	0	40.7	0	0	77.5839	0
0	47	1	22.6536	0	0	0	0	1	0	0	73.2	0	0	94.9232	0
1	63	1	21.1501	0	0	1	1	0	1	0	41.3	0	0	76.4517	0
1	68	1	21.5668	0	0	1	0	1	0	0	40	0	0	95.8061	0
1	74	1		1	1	0	0	0	0	0	40	0	0	61.0677	0
1	39	1	31.0046	0	0	1	1	1	0	0	57	0	0	79.9512	0
1	67	1	23.8535	0	0	1	1	1	0	0	58.8	0	0	71.1618	0
1	58	1	27.1809	0	0	1	1	1	1	0	43.6	0	0	67.0666	0
1	46	1	28.7105	0	0	0	0	0	1	0	52.4	0	0	109.072	0
1	88	1	20.8984	0	0	1	0	1	1	0	62.8	0	0	70.4342	0
1	80	0	28.4141	0	0	1	1	1	0	0	63.2	0	0	75.3932	0
1	45	1	25.1808	0	0	0	1	0	1	0	50.2	0	0	127.671	0
1	65	1	28.3737	0	0	1	1	1	0	0	55.1	0	0	64.9089	0
1	72	1	20.3125	0	0	1	0	0	0	0	63	0	0	86.6927	0
1	57	1	22.4567	0	0	0	0	1	0	0	55.9	0	0	66.6012	0
1	56	1	28.6501	0	0	1	1	0	0	1	39.6	0	0	80.19	0
1	66	1	21.3967	0	0	0	0	0	1	0	39.4	0	0	82.2465	0
1	61	1	21.3384	0	0	0	1	0	1	0	62	0	0	81.6761	0
0	81	1	21.3675	0	0	0	0	1	0	0	45	0	0	86.5935	0
1	78	1		0	1	1	0	0	1	0	28	0	0	33.2249	0
1	47	1	31.3074	0	0	1	1	0	1	0	56.4	0	0	64.2554	0
1	56	1	22.2266	0	0	1	1	0	1	0	44.1	0	0	73.9452	0
1	65	1	28.0257	0	0	1	1	0	1	0	34.6	0	0	67.3336	0
1	45	1	25.2622	0	0	0	1	0	1	0	59	0	0	51.4193	0
1	80	1	24.5896	0	0	1	1	1	0	0	51.8	1	0	50.7048	0
1	68	0	19.2716	0	0	0	1	0	0	0	40.5	0	0	83.8064	0
1	55	1	24.762	0	0	1	1	0	1	0	48	0	0	76.3142	0
1	81	1	25.7091	0	0	1	0	0	0	0	48.7	0	0	63.2124	0
0	74	1	20.692	0	0	1	0	0	1	0	52.7	0	0	54.612	0
1	53	1	22.6298	0	0	1	1	0	1	0	58.6	0	0	57.6486	0
0	45	1	21.1073	1	1	0	0	0	0	0	5	0	0	54.2864	0
0	84	0	22.4765	1	1	1	1	1	0	0	40	0	0	52.7505	0
1	54	1	24.6152	0	0	0	1	0	0	0	53.9	0	0	64.5654	0
1	85	0	23.188	0	0	1	0	0	0	0	60.5	0	0	64.1765	0
0	69	0	22.9931	0	0	1	1	1	0	0	47.2	0	0	63.8257	0
1	53	1	20.7795	0	0	1	0	0	1	0	64.7	0	0	62.0775	0
1	67	1	25.7117	1	1	1	1	1	0	0	30	0	0	80.6824	0
1	67	1	25.2595	0	0	0	1	0	1	0	41.1	0	0	69.332	0
1	58	1	24.3438	0	0	1	1	0	1	0	50.6	0	0	63.9835	0
0	68	1	21.7776	0	0	1	1	0	1	0	61.9	0	0	81.5448	0
1	62	1	24.6793	0	0	0	0	1	0	0	54.2	0	0	70.8926	0
1	70	1	23.1772	0	0	0	0	1	1	0	49.9	0	0	67.5954	0
0	60	1	21.7969	0	0	0	1	0	1	0	55.7	0	0	79.7355	0
1	54	1	22.4082	0	0	0	0	0	1	0	64.2	0	0	83.3671	0
1	57	1	25.4996	0	0	0	1	0	1	0	50.4	0	0	73.5706	0
0	50	1	24.751	0	0	0	1	0	1	0	51.7	0	0	69.1534	0
0	64	1	29.6702	0	0	1	0	0	0	0	35.8	1	0	64.4235	0
0	67	1	26.3672	0	0	1	1	0	0	0	77.1	0	0	73.0862	0
1	72	0	31.0761	0	0	1	1	0	0	0	70.9	0	0	50.1889	0
1	34	1	25.891	0	0	0	1	1	0	0	32.8	0	0	116.893	0
1	52	1	25.6941	0	0	0	0	0	1	0	42.9	0	0	70.9049	0
1	87	1	24.8833	0	0	1	0	0	0	0	59.2	0	0	37.5579	0
0	56	1	24.3827	0	0	0	1	0	0	0	63.5	0	0	82.5015	0
1	67	1	28.9519	0	0	1	1	1	0	0	58.9	0	0	85.7395	0
1	63	1	24.4646	0	0	0	0	1	0	0	55	0	0	111.397	0
1	75	0	22.006	0	0	1	1	0	0	0	42.7	0	0	78.3043	0
1	67	1	23.4343	0	0	0	1	1	1	0	51.1	0	0	99.6707	0
0	88	1	22.3111	0	0	1	1	1	0	0	40	1	0	31.0319	0
1	90	1	23.1363	0	0	1	0	0	0	0	66.9	0	0	63.7015	0
1	73	0	23.4952	1	0	0	1	0	0	0	55.4	0	0	68.1886	0
1	88	1	26.2703	0	0	0	1	0	0	0	30	0	0	64.9492	0
0	70	1	23.575	0	0	1	1	1	1	0	52.8	0	0	44.1263	0
1	55	1	23.3489	0	0	1	1	0	1	0	62	0	0	86.6647	0
1	55	1	20.5241	0	0	0	0	0	1	0	68.7	0	0	79.4902	0
0	56	1	24.0569	0	0	0	1	0	1	0	66.3	0	0	82.5015	0
1	43	1	28.0277	0	0	1	1	0	1	0	47.5	0	0	85.3085	0
1	87	0	21.6409	0	0	0	1	0	0	0	35	0	0	32.5972	0
1	54	1	21.9185	0	0	0	1	0	1	0	58.9	0	0	66.0698	0
1	75	1	21.1525	0	0	0	0	0	0	0	39	0	0	78.1123	0
1	85	1	24.8438	0	0	0	0	0	0	0	38.8	0	0	48.8399	0
1	82	0	19.2188	0	0	0	0	0	0	0	37.1	0	0	57.9775	0
1	60	1	23.045	0	0	1	1	1	1	0	28.1	0	0	88.4983	0
1	43	1	28.6661	1	1	1	1	0	1	0	40.5	0	0	61.846	0
1	80	1	24.5403	0	0	1	0	0	0	0	50	0	0	51.7524	0
1	53	1	27.2783	0	0	0	0	0	1	0	41	0	0	67.207	0
1	59	1	22.9774	1	1	0	1	0	0	0	20	0	0	44.0629	0
1	64	1	21.4141	0	0	0	0	1	1	0	69.6	0	0	81.7502	0
0	64	1	23.4248	0	0	0	1	0	0	0	50.7	0	0	77.175	0
1	60	1	25.1862	0	0	0	1	0	0	0	47.8	0	0	67.225	0
1	57	1	22.3101	1	1	0	1	1	1	0	40.9	0	0	48.0466	0
1	64	1	29.4118	0	1	1	0	1	1	0	32.9	0	0	34.6911	0
0	68	1	26.2789	0	0	1	1	1	1	0	48.9	0	0	57.1668	0
1	49	1	21.5225	0	0	1	0	0	1	0	44	0	0	103.456	0
1	86	1	16.4609	0	0	0	0	0	0	0	49.5	0	0	67.1256	0
1	84	1		0	0	0	0	0	0	0	40	0	0	84.2962	0
0	48	1	23.1473	0	0	0	1	0	1	0	42.3	0	0	82.6573	0
1	73	1	20.9375	0	0	0	1	0	0	0	41.1	0	0	102.763	0
1	69	1	29.1341	0	0	1	1	1	0	0	57.7	0	0	71.5055	0
0	66	0	24.9199	0	0	0	1	0	0	0	50.9	0	0	71.4099	0
1	57	1	26.0951	0	0	0	1	0	0	0	66.1	0	0	64.3037	0
1	37	1	21.6975	1	1	0	0	0	0	0	24	0	0	75.3952	0
1	76	1	26.025	0	0	0	0	0	0	0	58	0	0	54.7772	0
1	55	1	25.2092	0	0	1	1	0	1	0	52.8	0	0	72.4396	0
1	51	1	23.5262	1	1	1	0	0	1	0	36.3	0	0	51.8896	0
0	32	1	29.5892	0	0	1	1	1	1	0	60.5	0	0	104.363	0
1	72	0	26.9357	0	0	0	1	0	0	0	55	0	0	84.1461	0
1	81	1	19.7909	0	0	0	0	0	0	0	38	0	0	58.1349	0
1	48	1	27.6817	0	0	1	1	0	0	0	49.6	0	0	60.5486	0
0	58	1	32.5944	0	0	1	1	1	0	0	35.3	0	0	79.3865	0
1	43	1	30.0308	0	0	1	1	1	0	0	42.4	0	0	102.158	0
1	64	1	27.9012	0	0	0	1	1	1	0	45	0	0	115.396	0
1	62	1	24.2907	0	0	0	1	0	1	0	54.7	0	0	69.1116	0
0	58	1	25.6874	1	1	0	1	0	1	0	62.6	0	0	54.5022	0
0	81	1	22.4793	0	0	1	0	0	0	0	45	0	0	33.0931	0
1	72	1	21.848	0	0	1	1	1	0	0	56.7	0	0	77.8808	0
1	85	0	19.9111	0	0	0	0	0	0	0	55.1	1	0	63.1134	0
1	55	1	28.2585	0	0	0	1	0	0	0	41.8	0	0	76.3142	0
1	70	1	23.4221	0	0	1	0	1	0	0	25	0	1	45.6985	1
1	63	0	20.8514	0	0	0	1	0	1	0	63	0	0	76.3375	0
1	68	1	29.8623	0	0	1	0	1	0	0	39	0	0	69.0379	0
1	47	1	23.533	0	0	1	0	0	1	0	44.3	0	0	77.7585	0
1	60	0	30.1871	0	0	1	1	1	1	0	50.2	0	0	81.8822	0
1	55	1	22.3094	1	0	1	1	0	0	0	41.7	1	0	60.1048	0
0	39	1	30.4709	0	0	1	1	1	1	0	44.4	0	0	135.771	0
1	53	1	23.8022	0	0	0	1	0	1	0	45	0	0	101.152	0
1	83	1	21.0962	0	0	0	0	0	0	0	50.1	0	0	58.4016	0
1	44	1	35.8906	0	0	0	0	0	1	0	48.3	0	0	81.3614	0
1	78	1		1	1	1	0	0	0	0	28	0	0	54.9595	0
1	59	1		1	1	1	0	1	0	0	20	0	0	57.6677	0
1	76	1	25.9375	0	0	1	0	1	0	0	51.8	0	0	59.8972	0
1	73	0	25.2862	0	0	1	1	0	1	0	60	0	0	63.8128	0
1	82	1	19.1368	0	1	1	0	0	0	0	30	0	0	41.4526	0
1	70	1	24.1284	0	0	0	1	1	0	0	45.4	0	0	62.7877	0
1	61	1	26.7128	0	0	0	0	0	0	0	60	0	0	81.6761	0
1	82	1	25.3864	0	1	1	0	0	0	0	40	0	0	16.9593	0
1	81	1	25	0	0	1	1	0	0	0	42.4	0	0	67.3899	0
1	41	1	27.9881	0	0	0	0	1	1	0	44	0	0	121.267	0
1	51	1	29.0234	0	0	0	0	0	1	0	43	0	0	87.2549	0
1	72	1	21.8366	0	0	1	0	1	1	0	69	0	0	72.5716	0
0	72	1	22.3691	0	0	1	0	0	1	0	50	0	0	79.0329	0
1	72	1	24.1406	0	0	1	1	0	0	0	33	0	0	44.5377	0
1	56	1	20.9496	0	0	0	1	1	1	0	59.2	0	0	93.1766	0
1	70	1	21.0938	0	0	1	0	0	0	0	50	0	0	66.7459	0
1	60	1	21.8366	1	0	0	0	0	1	0	49.7	0	0	84.5273	0
1	73	1	23.4375	0	0	1	0	0	0	0	30	0	0	47.6906	0
1	67	1	21.6497	0	0	0	0	0	0	0	55.8	0	0	66.7505	0
1	72	1	25.0399	0	0	0	0	1	1	0	76.8	0	0	85.3191	0
1	82	1	22.4609	0	0	1	1	1	0	0	37	0	0	40.4231	0
1	65	0	24.2349	0	0	1	1	0	0	0	71.9	0	0	55.228	0
1	68	1	27.2392	0	0	1	1	1	1	0	49.1	0	0	59.7508	0
0	57	0	20.609	1	1	0	0	0	0	0	5	0	0	53.6693	0
0	67	1	22.5575	0	0	0	0	0	0	0	58.2	0	0	74.0863	0
1	78	1	23.7332	0	0	1	1	0	0	0	42.5	0	0	59.4523	0
0	80	0	20.5778	0	0	1	1	1	0	0	51	1	1	49.3285	1
1	58	1	28.0664	0	0	1	1	0	0	0	62.6	0	0	59.8371	0
1	47	1	34.2143	0	0	1	1	1	1	0	52.9	0	0	78.784	0
1	61	1	25.0872	0	1	0	0	0	1	0	50	0	0	25.418	0
1	53	1	38.8458	0	0	1	0	1	1	0	55	0	0	68.0065	0
0	70	1	20.0877	0	0	1	1	0	0	0	48	0	0	83.3647	1
1	55	1	23.1206	0	0	1	0	1	1	0	50	0	0	49.8598	0
1	65	0	25.0989	0	0	1	1	1	0	0	55	0	0	88.4774	0
1	55	1		0	0	1	1	0	0	0	59	0	0	72.4396	0
0	80	1	21.5856	0	0	0	1	1	0	0	60	0	0	89.8781	0
1	45	1		1	1	0	0	0	0	0	40	0	0	29.9867	0
0	75	0	18.6214	0	0	0	1	0	0	0	55	0	0	60.3986	0
1	65	1	23.6082	1	0	0	1	0	0	0	51.8	0	0	53.2784	0
1	67	1		0	0	0	0	0	1	0	45	0	0	72.1117	0
1	91	1	24.8045	0	0	0	1	0	0	0	40	0	0	49.3641	0
1	66	1	21.7284	0	0	0	1	1	1	0	45	0	0	74.4067	0
1	77	0	19.313	0	0	1	0	1	0	0	55	0	0	49.8726	0
1	70	1	19.152	0	0	1	1	1	1	0	45	0	0	100.222	0
0	73	0	22.4113	0	0	0	1	1	0	0	61	0	0	83.8136	0
0	69	1	23.9501	0	1	0	0	1	0	0	40	0	0	53.9967	0
1	60	1	21.9985	0	0	1	1	1	1	0	45	0	0	92.8424	0
1	76	1	24.6904	0	0	1	1	0	0	0	40	0	0	78.9829	0
1	50	1	29.8553	0	0	0	1	0	0	0	55	0	0	52.6694	0
0	53	1	25.7362	0	0	0	1	1	1	0	50	0	0	102.91	0
1	68	0	26.8889	0	0	0	1	0	0	0	50	0	0	73.3441	0
1	76	1	30.1516	0	0	1	0	0	0	0	30	0	0	69.5498	0
1	75	0	17.6457	0	0	1	1	0	0	0	51.2	0	0	50.2507	0
1	63	1	22.0415	0	0	1	1	0	1	0	45	0	0	83.352	0
0	68	1	30.1852	0	0	1	1	1	0	0	55	0	0	71.8058	0
0	62	1	27.4747	0	0	0	1	0	0	0	60	0	0	50.931	0
1	51	1	26.805	0	0	0	0	0	0	0	50	0	0	70.4349	0
1	45	0		0	0	1	0	0	0	0	50	0	0	94.3486	0
1	74	1	21.9671	0	0	1	0	0	0	0	60	0	0	90.366	0
0	77	0	25.1111	0	0	0	0	0	0	0	60	0	0	101.178	0
1	82	0	19.2175	0	0	0	1	0	0	0	35	0	0	58.8715	0
0	58	1	35.7379	0	0	1	1	1	1	0	51.6	0	0	87.9876	0
0	74	1	28.2353	0	0	1	1	1	1	1	60	0	0	71.0313	0
1	54	1	24.3465	0	0	0	1	0	1	0	56	0	0	82.1834	0
0	47	1	30.3233	0	1	1	0	1	1	0	20	0	1	72.1055	0
1	63	0	24.1949	0	0	1	1	0	1	0	56	0	0	71.1336	0
0	63	1	29.0657	0	0	0	1	0	0	0	55	0	0	64.7153	0
1	76	1	21.5198	0	0	0	1	0	0	0	45	0	0	77.816	0
0	70	1	26.2596	1	1	0	0	0	0	0	20	0	0	41.2737	0
1	60	1	24.9968	0	0	1	1	0	0	0	50	0	0	78.6178	0
1	78	1	28.75	0	0	1	1	0	0	0	52.6	1	0	31.2941	0
0	71	1	26.4668	0	0	1	0	0	0	0	60	0	0	57.0809	0
1	65	1	23.1772	0	0	0	1	0	1	0	55	0	0	61.925	0
1	63	1	21.7815	1	1	0	0	0	0	0	20	0	0	56.5922	0
1	90	0	24.6987	0	0	0	0	0	0	0	58	0	0	53.9836	0
1	87	0	27.1183	0	0	1	1	0	0	0	57	0	0	78.0846	0
1	69	1	24.7405	1	1	1	1	1	0	0	20	0	0	59.5009	0
0	60	1	23.3844	1	1	0	0	1	1	0	60	0	0	67.225	0
1	64	1	24.9202	0	0	0	1	0	1	0	35	0	0	63.666	0
1	70	0	17.5767	0	0	1	1	0	0	0	50	0	0	94.5421	0
1	59	1	22.5606	0	0	1	1	0	1	0	50	0	0	96.4362	0
1	66	0		0	0	1	0	0	1	0	41.9	0	0	70.1901	0
1	72	1	27.388	0	0	0	0	1	0	0	50	0	0	50.223	0
1	63	1	27.2509	0	0	1	1	0	0	0	60	0	0	69.6706	0
1	62	0	31.2295	0	0	1	1	1	0	0	46.1	0	0	47.4799	0
1	45	1	27.2628	0	0	1	1	0	0	0	50	0	0	74.8283	0
1	49	0	26.514	0	0	0	1	0	1	0	60	0	0	76.4538	0
1	64	1	27.0641	0	0	1	0	0	0	0	50	0	0	57.5466	0
1	66	1	27.8352	0	0	1	0	1	1	0	45	0	0	81.0314	0
1	66	1	20.971	0	0	1	1	0	1	0	60	0	0	82.2465	0
1	54	1	28.0277	0	0	0	0	0	1	0	14	0	0	40.2104	0
1	56	1	35.1541	0	1	1	1	1	1	0	60	0	0	59.16	0
1	80	0	27.1547	0	0	1	1	0	0	0	50	0	0	47.4707	0
1	85	1	18.6144	0	0	1	1	0	0	0	40	0	0	18.7423	0
1	81	0	24.142	0	0	1	1	1	0	0	40	1	1	60.0031	0
1	48	0	30.0789	0	0	1	0	0	1	0	40	0	0	61.941	0
1	68	0	23.6275	0	0	0	0	0	0	0	50	1	0	76.0684	0
0	70	1	28.7032	0	0	1	1	1	0	1	50	0	0	86.0117	0
1	71	0	25.4297	0	0	1	1	0	0	0	30	0	0	66.459	0
1	80	1	25.0967	0	0	1	1	0	0	1	40	0	0	50.7048	0
1	66	0	24.3951	0	0	0	1	0	0	0	20	0	0	111.276	0
1	62	1	24.0597	0	0	0	0	0	1	0	20	0	0	86.3195	0
0	76	1	23.2708	1	0	1	0	0	0	0	50	0	0	39.6676	0
1	82	1	23.8384	0	0	0	0	0	0	0	30	0	0	75.0274	0
1	75	1	23.091	0	0	0	0	1	0	0	30	0	0	85.6829	0
0	78	1	25.9708	0	0	1	1	0	0	0	30	0	0	57.4437	0
0	48	1	28.8761	0	0	1	0	0	1	0	50	1	0	98.9828	0
1	78	1	21.7969	0	0	1	0	1	1	0	40	0	0	62.349	0
1	44	1	26.0554	0	0	0	0	0	0	0	60	0	0	91.0314	0
1	91	0	19.4902	0	0	1	1	0	0	0	30	0	0	55.4276	0
0	68	1	19.7516	0	0	0	0	0	0	0	30	0	0	80.3401	0
1	72	1	30.4844	0	0	1	1	1	1	1	50	0	0	53.8972	0
0	41	0	20.3813	0	0	1	0	0	0	0	60	0	0	112.798	0
1	63	1	24.2722	0	0	1	0	0	1	0	30	0	0	49.2892	0
0	51	1	28.8519	0	0	0	0	0	1	0	50	0	0	64.8934	0
1	77	1	23.7778	0	0	1	1	0	1	0	50	0	0	52.3232	0
1	65	1	30.0259	0	0	1	0	0	0	0	30	0	0	8.24514	0
1	55	1	22.2694	0	0	0	1	0	0	1	40	0	0	60.1048	0
0	80	0	20.4082	0	0	1	1	0	0	0	60	0	0	60.2174	0
0	51	1	32.7381	0	0	1	1	1	0	0	60	0	0	111.794	0
1	63	0	25.0331	1	0	1	0	0	1	0	30	0	0	85.6637	0
0	46	1	29.4107	0	0	1	1	1	1	0	45	0	0	91.2252	0
1	84	0	19.6566	0	0	1	0	1	0	0	30	0	0	74.3449	0
0	67	1	26.6436	0	0	0	1	0	1	0	30	0	0	68.4506	0
1	71	1	25.0995	0	0	1	1	1	0	0	30	0	0	79.3508	0
1	56	1	33.5494	0	0	1	1	1	1	0	50	0	0	90.2681	0
1	90	0	18.9145	0	0	1	1	0	0	0	30	0	0	57.3194	0
1	72	1	27.6172	0	0	1	1	1	0	0	40	0	0	65.3858	0
1	68	1	26.927	0	0	1	1	0	0	0	40	0	0	61.1283	0
0	82	1	28.5156	0	0	1	1	1	0	0	60	0	0	75.0274	0
1	75	0	25.5567	0	1	1	1	1	0	0	30	0	0	21.3105	0
1	68	1	24.4898	0	0	1	1	0	0	0	40	0	0	81.5448	0
1	77	1	21.6128	0	0	1	1	0	0	0	30	0	0	57.0135	0
1	87	1	24.7444	0	0	1	0	1	0	0	30	0	0	77.1326	0
0	58	1	23.1785	0	0	1	1	0	0	0	60	0	0	67.0666	0
0	66	0	24.8358	0	0	1	0	0	0	0	37.4	0	0	71.4099	0
0	68	1		1	1	0	0	1	1	0		0	0	61.84	0
1	72	0	19.8137	0	0	0	0	0	1	0	50	0	0	85.918	0
0	45	1	28.5869	0	0	0	1	0	1	0	50	0	0	71.2764	0
1	77	0	27.6444	0	0	1	0	0	0	0	60	0	0	80.8695	0
1	47	1	30.8813	0	0	1	1	1	1	0	30	0	0	84.3253	0
1	62	1	24.7598	0	0	0	1	0	1	0	50	0	0	49.5161	0
1	68	1	27.7778	0	0	1	1	0	1	0	50	0	0	88.1266	0
1	72	1	25.9793	0	0	0	1	0	1	0	30	0	0	94.2473	0
1	69	1	24.8789	0	0	0	1	0	0	0	40	0	0	47.1441	0
0	73	0	30.2978	0	0	1	1	0	0	0	50	0	0	31.9437	0
1	81	0	19.9991	0	0	1	1	0	0	0	30	0	0	72.3434	0
1	74	1	22.4426	0	0	0	0	0	1	1	40	0	0	54.0378	0
1	84	1	23.634	0	0	1	1	1	0	0	30	0	0	59.5867	0
1	69	1	25.2268	0	1	0	1	0	0	0	40	0	0	58.837	0
1	69	1	29.099	0	0	1	1	0	0	0	40	0	0	68.7492	0
1	67	1	23.8981	0	0	1	1	0	1	0	40	0	0	66.7505	0
1	62	1	25.1559	0	0	1	0	0	1	0	30	0	0	75.7539	0
0	64	1	27.4286	1	1	1	0	1	0	0	30	0	0	44.1341	0
1	53	1	22.1563	0	0	0	1	0	1	0	40	0	0	76.1138	0
0	74	0	21.5169	0	0	0	1	1	0	0	60	0	0	67.9228	0
1	69	1	23.1291	0	0	0	1	0	1	0	60	0	0	62.3063	0
0	69	0	23.3333	0	0	0	1	1	0	0	69	0	0	77.1803	0
0	52	1	28.1608	0	0	1	1	1	1	0	58.9	0	0	80.7802	0
1	79	1	25.4581	0	0	1	0	0	0	0	74.7	0	0	36.0509	0
1	81	1	29.2822	0	0	1	0	0	0	0	57	1	0	47.1697	0
1	68	0	17.6254	0	0	0	1	1	1	0	43.6	0	0	104.853	0
1	66	1	27.8906	0	1	0	1	0	0	0	55	0	0	42.6677	0
1	72	1	26.1524	0	0	0	1	0	0	0	34	0	0	71.592	0
1	77	0	25.4767	0	1	1	1	1	0	0	30	1	0	34.3862	0
1	62	1	21.919	0	0	0	0	0	1	0	45	0	0	86.3195	0
1	63	1	24.677	0	0	1	1	0	0	0	40	0	0	67.9402	0
1	75	1	25.7819	0	0	1	1	0	0	0	55	0	0	67.9982	0
0	78	1	23.3355	0	0	1	1	0	0	0	58	0	0	82.0792	0
1	71	1	25.8478	0	1	1	1	1	1	1	55	0	0	49.937	0
1	71	1	22.2946	0	0	1	1	0	0	0	47.1	0	0	36.1039	0
1	79	0	19.8991	0	0	1	1	0	0	0	45	0	0	62.3825	0
0	56	1	24.2424	0	0	1	1	0	0	0	66.7	0	0	66.9403	0
1	50	1	23.0077	0	0	1	1	0	1	0	57.6	0	0	101.128	0
1	85	1	21.8608	0	0	1	1	1	1	0	50	0	0	66.4641	0
1	82	0	18.6253	0	0	1	0	1	0	0	50	0	0	63.7677	0
1	69	0	18.1245	0	0	0	1	0	0	0	30	0	0	90.7869	0
1	75	1	19.5965	0	0	0	1	1	0	0	65	0	0	36.0591	1
0	57	1	21.2528	0	0	1	1	0	0	0	49.9	0	0	64.3037	0
0	77	1	21.7981	0	0	1	1	0	0	1	50	0	0	55.1634	1
0	81	0	22.0624	0	0	0	1	0	0	0	67	0	0	36.9629	0
1	68	1	23.8751	0	1	1	0	0	0	0	30	0	0	53.6693	1
1	68	0	22.7918	0	0	1	1	0	0	0	54	0	0	70.8007	1
1	49	1	25.3507	0	0	0	1	0	1	0	50	0	0	79.9526	1
1	56	0	29.8435	0	0	1	1	1	1	0	60	0	0	110.861	1
0	69	1	25.8166	0	0	1	1	0	0	0	55	0	0	65.3762	1
1	69	1	19.1512	0	0	0	0	0	0	0	43	0	0	86.3677	1
0	38	0	18.8092	0	0	0	0	0	0	0	60	0	0	99.0397	1
0	67	0	22.0317	0	0	0	1	0	0	0	60	0	0	68.7125	1
1	87	1	25.5886	0	0	0	0	0	1	0	45	0	0	77.1326	0
1	65	1	20.9042	0	0	0	0	0	0	0	55	0	0	51.7191	1
0	79	1	24.0882	0	0	1	0	0	0	0	69	0	0	19.5449	1
1	36	1	28.0102	0	0	0	1	0	0	0	35	0	0	65.0816	0
0	53	1	25.3979	1	1	0	1	1	1	0	50	0	0	114.817	1
1	58	1	29.0548	1	1	0	0	1	1	0	45	0	0	49.1056	1
1	61	1	23.7282	0	0	1	1	0	1	0	54.8	0	0	58.9772	1
0	81	1	25.9095	0	0	1	1	1	1	0	60	0	0	63.2124	1
0	78	1	23.7387	0	0	0	0	0	1	0	30	0	0	45.9327	1
1	82	1	20.5693	1	1	1	0	0	0	0	20	0	0	51.3869	0
0	66	1	29.2659	0	0	1	1	0	1	0	60	1	0	58.9342	1
0	70	0	24.6711	0	0	1	0	0	0	0	61.8	0	0	70.2141	1
1	65	0	21.9076	0	0	0	1	0	1	0	40	0	0	74.3001	1
1	78	1	24.4898	0	0	0	1	0	0	0	45	0	0	70.9235	1
1	67	0	20.7756	0	1	1	0	0	1	0	60	0	0	31.1394	1
0	57	1	20.8953	1	1	0	1	0	0	0	59.7	0	0	65.8181	1
0	85	0	20.4082	0	0	1	1	1	0	0	44.9	0	0	47.2456	1
1	63	1	25.6294	0	0	1	1	0	1	0	50.4	0	0	50.2197	1
1	65	0	23.1108	0	0	1	1	1	0	0	37.6	0	0	49.7595	1
1	67	0	19.4734	0	0	0	0	0	0	0	54.7	0	0	60.5184	1
1	79	0	20.1348	0	0	1	1	1	0	0	55	0	0	37.6064	1
1	63	1	25.3934	0	0	0	0	0	0	0	55.8	0	0	59.7264	1
1	60	0	23.7542	0	0	1	1	0	0	0	60	0	0	106.048	1
1	52	1	22.1139	1	1	0	0	0	1	0	10	0	0	73.6152	1
1	77	1	23.0557	0	1	0	1	1	0	0	30	0	0	24.5114	0
1	73	1	25.1068	0	0	1	1	0	0	0	40	0	0	56.0145	1
1	50	1	22.9224	0	0	1	0	0	1	0	50	0	0	77.3973	1
1	56	1	30.2628	0	0	1	1	0	1	0	60	0	0	94.6991	0
1	75	0	27.826	0	0	1	1	1	0	0	40	0	0	99.4693	1
1	81	0	27.4884	0	0	1	1	1	0	0	30	1	0	57.3107	0
1	77	1	22.9544	0	0	0	1	1	0	0	50	0	0	85.0382	0
1	71	0	24.864	0	0	1	0	0	0	0	45	0	0	66.459	0
1	46	1	20.2918	0	1	0	1	1	0	0	19	0	0	75.2933	0
1	71	1	18.8092	0	0	0	1	0	1	0	42	0	0	79.3508	0
1	52	1	26.1962	0	0	1	1	1	0	0	62	0	0	115.447	0
1	63	0	21.0828	0	0	1	1	1	1	0	50	0	0	125.821	0
0	67	1	23.1837	0	0	0	0	0	1	0	56	0	0	77.2498	0
0	81	1	27.0552	0	0	1	0	1	0	1	38	0	0	24.9285	0
1	68	1	27.5599	0	0	1	1	0	0	0	40	0	0	97.4979	0
0	54	1	25.791	0	0	1	1	0	0	1	60	0	0	66.0698	0
0	78	1	24.8867	0	0	1	1	0	0	0	56	0	0	72.9154	0
0	76	1	20.9985	0	0	1	0	1	0	1	41	0	0	47.1425	0
0	78	1		1	1	1	0	0	0	1	45	0	0	36.183	0
0	57	1	15.8547	0	0	0	0	0	1	0	40	0	0	77.6042	0
1	56	1	27.6343	0	0	1	1	1	1	1	50	0	0	47.8688	0
0	70	1	23.729	0	0	1	1	0	0	0	35	0	1	56.6932	0
1	76	1	23.4168	0	0	0	0	1	1	0	40	0	0	40.311	0
1	73	1	31.25	0	0	1	1	0	0	0	50	0	0	57.2536	0
1	55	1	28.5968	0	0	1	1	1	1	0	40	0	0	120.525	0
1	76	1	23.5078	0	0	1	0	1	0	0	40	1	0	52.5199	0
1	85	0	24.7325	0	0	1	1	0	0	0	60	0	0	48.4776	1
1	68	1	21.0938	0	0	1	0	0	1	0	55	0	0	59.7508	0
1	78	0	24.6669	0	0	1	1	0	0	0	50	0	0	33.0322	1
1	62	1	36.0519	0	0	0	1	1	0	0	42	0	0	66.5954	0
1	67	1	21.9284	1	1	1	1	1	1	1	25	0	0	51.7768	0
1	63	1	22.5414	0	0	0	1	0	1	0	40	0	0	63.9544	0
0	84	0	20.8117	0	0	1	1	1	0	0	25	0	0	9.89881	0
1	92	0	22.83	1	0	1	1	0	0	0	40	0	1	44.4843	0
0	73	1	16.955	0	0	1	0	0	1	0	42	0	0	66.7862	0
0	73	1	20.0801	0	0	0	0	0	0	0	60	0	0	87.7611	0
0	58	1	32.2037	0	0	1	1	1	0	0	57	0	0	123.706	0
0	69	1	28.4083	1	1	1	1	1	0	0	45	0	0	31.3972	0
1	71	1	18.2183	0	0	1	1	0	0	0	50	0	0	68.1877	0
1	78	1	23.8289	0	0	1	1	1	0	0	50	0	0	71.9062	0
0	65	1	22.4913	0	0	1	1	1	0	0	48	0	0	58.5458	0
1	65	1	28.7856	0	0	1	0	0	0	0	29.8	1	0	63.3834	0
1	81	1	26.1951	0	1	1	0	0	0	0	60	0	0	54.9625	0
0	78	0	23.782	0	0	1	1	1	0	1	53	0	0	43.4296	0
0	74	1	22.4941	1	1	0	0	1	1	1	15	0	0	47.0645	0
0	65	0	17.4294	0	0	1	1	0	0	0	60	0	0	56.7791	0
1	78	1	17.3611	0	1	1	0	0	0	0	30	0	0	15.2004	0
1	81	1	21.4844	0	0	1	0	0	0	0	40	0	0	34.764	0
1	78	0	16.8889	0	1	1	1	1	0	0	20	0	0	50.3435	0
1	68	1	24.1301	0	0	1	0	0	1	0	40	1	1	51.0537	0
0	68	0	23.0405	0	0	1	1	1	0	0	55	0	0	30.7561	0
1	65	1	23.1934	0	0	1	1	0	0	0	63	0	0	83.8637	0
0	80	1	24.2215	0	0	1	1	0	0	0	57	0	0	51.7524	0
1	61	1	26.2976	0	0	1	1	0	0	0	59	0	0	82.8844	0
1	81	1	21.4533	0	1	1	0	0	1	0	37	0	0	22.7455	0
1	70	1	25.9516	0	0	1	1	0	0	0	60	1	0	65.9166	0
0	83	1	25.7117	1	1	1	0	0	0	0	31	0	0	57.7294	0
1	58	1	29.7578	0	0	1	1	1	0	1	43	0	0	116.343	0
1	36	1	28.8453	0	0	1	1	0	1	0	50	0	0	86.1848	0
1	80	0	23.3091	0	0	1	1	1	0	0	42	0	0	90.9874	0
1	78	1	26.0276	0	0	1	1	1	0	0	45	0	0	44.6985	0
1	70	1	23.2896	0	0	1	1	1	0	0	46	0	0	88.8245	0
0	59	1	25.9516	1	1	0	0	1	1	0	15	0	0	34.5755	0
1	81	1	30.0433	0	0	1	1	0	0	0	62	0	0	58.1349	0
1	82	1	23.1405	0	0	1	0	0	0	0	60	0	0	49.8417	0
1	75	1	25.4367	0	0	1	1	0	0	0	58	0	0	64.6242	0
0	68	1	25.5102	0	0	1	1	0	0	0	53	0	0	65.6506	0
1	56	1	24.7252	0	0	1	0	1	0	0	30	0	0	40.3896	0
1	55	1	31.1791	0	0	1	1	0	1	1	40	0	0	63.5023	0
1	63	1	22.3214	0	0	0	1	0	1	0	20	0	0	96.2565	0
1	72	0	20.2694	0	1	1	1	1	0	1	30	0	0	63.0508	0
0	76	0	23.9785	0	0	0	1	0	0	0	50	0	0	63.0795	0
0	88	1	24.4905	0	0	1	0	0	0	1	60	0	0	56.1217	0
0	69	1	26.5398	0	0	1	1	0	0	0	60	0	0	65.3762	0
1	52	0	22.3478	0	1	0	1	1	0	0	40	0	0	48.2335	0
0	72	0	23.7088	0	0	1	1	0	0	0	60	0	0	91.689	0
1	63	0	19.8791	0	0	1	1	0	0	0	46	0	0	97.4445	0
1	48	1	27.3548	0	0	1	1	1	0	0	40	0	0	97.3914	0
1	85	0	20.2462	0	0	1	0	0	0	0	50	0	0	91.5014	0
1	51	1	24.9691	0	1	0	0	1	0	0	35	0	0	71.3011	0
1	69	1	21.4536	0	0	0	0	0	0	0	48	0	0	67.8751	0
0	75	1	32.0073	0	0	1	1	0	1	1	49	0	0	73.7408	0
1	57	0	25.0428	1	1	1	1	1	0	0	20	0	0	50.416	0
1	63	1	25.1953	0	0	1	1	1	1	0	46	0	0	49.7503	0
1	64	1	29.7609	0	0	1	1	0	1	0	50	0	0	74.0535	0
1	67	1	24.0079	0	0	1	0	0	0	0	61	1	1	64.3468	0
1	80	0	22.9592	0	1	1	0	1	0	0	30	0	0	46.3049	0
1	44	1	39.0625	0	0	1	1	1	0	1	48	0	0	33.2111	0
1	45	0	28.8246	0	0	1	1	1	0	0	48	0	0	115.175	0
0	71	0	25.8226	0	0	1	1	1	0	0	67	0	0	92.0578	0
1	62	0	20.7796	0	0	1	1	0	0	0	49	0	0	116.317	0
1	70	1	24.2813	0	0	1	1	1	0	0	45	0	0	34.5088	0
1	65	1	23.7954	1	1	1	1	1	1	0	27	0	0	45.0749	0
1	62	1	29.4108	0	0	0	0	1	0	0	36.6	0	0	58.0733	0
0	69	1	24.0588	0	0	1	1	0	0	0	58	0	0	73.4635	0
0	65	1	26.3404	0	0	1	1	1	0	0	75	1	0	45.4664	0
1	70	1	27.4714	1	1	1	1	0	0	0	15	0	0	50.6307	0
1	52	0	27.0552	0	0	1	1	0	1	0	72	0	0	88.7149	0
0	69	0	22.7732	0	0	1	1	0	0	0	55	0	0	88.8413	0
0	69	1	23.1473	0	0	1	1	0	1	0	76	0	0	64.5819	0
1	61	0	27.9421	0	0	1	1	0	0	0	51	0	0	90.105	0
0	69	1	22.9481	0	0	0	0	1	0	0	48	0	0	60.8727	0
1	69	0	24.2452	0	0	0	0	0	0	0	72	0	0	63.8257	0
1	83	0	21.6441	0	1	1	0	0	0	0	45	0	0	18.4899	0
1	76	0	36.6461	1	1	1	1	1	0	0	35	0	0	18.4677	0
0	56	1	24.9787	0	0	0	1	1	0	0	64	0	0	80.19	0
0	81	0	21.6413	0	0	1	1	1	0	0	45	0	0	41.0663	0
1	61	0	23.7118	0	0	0	1	0	0	0	66	1	0	36.4257	0
1	57	1	24.2215	1	1	1	1	0	1	0	30	0	0	79.7837	0
0	64	0	23.8281	0	0	1	1	1	0	0	18	0	0	35.9273	0
0	63	1	21.5081	1	1	1	1	0	0	0	65	0	0	57.1936	0
1	75	1	25.7117	0	0	1	1	0	0	1	66	0	0	46.4527	0
0	75	1	20.148	1	1	0	0	1	0	0		0	0	17.7311	0
1	53	1	31.5373	0	0	1	1	1	0	0	40	0	0	79.2418	0
0	61	1	28.1362	0	0	1	1	1	0	0	60	0	0	67.7297	0
1	86	1	22.6474	0	0	1	0	0	0	0	50	1	0	49.165	0
1	50	1	22.2521	1	1	0	0	0	0	0	20	0	0	53.1621	0
1	65	1	18.3768	0	0	0	0	0	0	0	40	0	0	50.2449	0
1	60	1	21.2939	1	1	1	0	1	1	0	35	1	0	48.1942	0
0	56	1	26.0602	0	0	0	1	0	0	0	50	0	0	93.1766	0
0	78	1	20.2113	0	0	1	1	0	0	1	34.3	0	1	66.3722	0
0	73	1	26.1752	1	1	1	1	1	0	0	30	0	0	57.2536	0
0	56	1	24.1043	0	0	1	1	0	0	0	60	0	0	80.19	0
0	71	1	24.7341	1	1	0	0	1	0	0	20	0	0	57.0809	0
0	73	1	26.1286	0	0	1	1	1	0	0	56	0	0	48.1405	0
1	73	1	18.8271	1	1	0	1	0	0	0	15	0	0	31.8948	0
0	68	1	22.208	1	1	1	0	1	0	0	20	0	1	17.0627	0
1	73	0	26.6667	0	0	1	1	0	0	0	40	0	0	14.0606	0
1	84	1	22.0386	0	0	1	1	0	0	0	30	0	0	52.1074	0
0	80	1	25.5721	0	0	1	1	1	0	1	60	0	0	46.8919	0
1	53	1	32.5619	0	0	1	1	1	0	0	55	0	0	73.2139	0
1	70	1	23.8445	0	0	1	1	1	1	0	63	0	0	47.8211	0
0	51	1	29.963	0	0	1	1	1	1	0	50	0	0	80.1214	0
1	72	1	24.8591	1	1	1	1	0	0	1	29	0	1	46.1509	0
1	71	1	26.0725	0	0	1	1	0	0	0	59.1	0	0	38.5969	0
1	64	1	33.1738	0	0	1	0	1	1	1	25	0	0	55.7503	0
1	47	1	24.3824	0	0	0	1	0	1	0	41.9	0	0	46.2727	0
1	64	1	23.1405	0	0	1	1	1	0	0	34.5	0	0	89.6733	0
0	79	1	21.5331	0	0	1	0	0	0	0	61.9	0	0	75.8343	0
1	57	1	27.8852	0	0	1	1	0	0	1	35	0	0	42.7403	0
1	76	1	20.7008	0	0	1	1	1	0	0	50	0	0	72.4443	0
1	37	1	33.3061	0	1	1	1	1	1	0	16	0	0	16.7449	0
1	67	1	30.5138	0	0	1	1	1	1	0	44.6	0	0	52.817	0
0	73	1	23.2335	0	0	1	1	0	0	0	56.4	1	0	70.3584	0
1	74	1	24.7586	0	1	1	1	1	0	1	37.9	0	0	70.0842	0
1	58	1	25.2493	0	0	1	1	1	1	0	40	0	0	55.0495	0
1	77	1	17.7778	0	1	1	0	1	0	0	30	1	1	25.1598	0
1	81	1	22.4913	1	1	0	0	0	0	0	20	1	0	52.1057	0
1	78	1	22.8959	0	0	1	1	0	1	0	58.4	0	0	54.3703	0
1	76	1	23.6926	0	1	1	0	0	1	0	65.6	0	0	45.033	0
1	84	0	22.8444	0	1	1	0	1	0	0	50	0	0	29.6668	0
1	71	1	26.0845	0	0	1	0	1	0	0	60.6	0	0	72.8635	0
1	46	1	34.4781	0	0	1	0	0	1	0	53.4	0	0	78.24	0
1	46	1	26.6436	0	0	1	1	1	1	0	33.2	0	0	64.6532	0
1	61	1	24.8485	1	0	1	1	0	1	0	49.8	0	0	51.6604	0
0	77	1	24.92	0	0	1	1	0	1	1	53.8	0	0	30.234	0
0	48	1	29.3878	0	1	0	1	1	1	0	20	0	0	63.8683	0
1	79	1	24.6355	0	1	1	1	1	0	0	62	0	0	33.1036	0
0	65	1	27.5849	0	0	1	1	0	0	0	54.7	0	0	70.8491	0
1	72	0	23.1111	0	0	1	1	1	0	0	50.6	0	0	46.5801	0
1	76	1		1	1	0	0	0	0	0		0	0	34.9028	0
1	70	1	28.6159	0	0	1	1	1	0	0	59.8	0	0	49.6598	0
1	70	1	21.6287	0	0	0	1	1	1	0	42.6	0	0	90.2979	0
0	69	1	25.0135	0	0	1	0	0	0	0	63.6	1	0	70.5636	0
1	86	1	19.1797	0	0	0	0	0	0	0	60.5	1	0	77.3889	0
0	82	0	27.1111	0	0	1	1	1	0	0	15	1	0	22.6501	0
1	86	1	25.6641	1	1	1	0	1	0	0	33.7	0	0	28.928	0
1	77	1	24.5363	1	1	1	0	1	1	0	49.8	0	0	46.5307	0
0	76	1	20.0115	1	1	1	0	1	0	1	45	0	0	36.1862	0
1	49	1	21.3507	0	0	1	0	1	1	0	60	0	0	81.0466	0
0	68	1	16.9922	0	0	1	0	1	0	1	40	0	0	89.5665	0
1	70	1	23.002	0	0	0	0	1	1	0	44.8	0	0	108.079	0
1	54	1	21.8776	0	0	0	0	0	1	0	60	0	0	51.0454	0
1	82	0	26.1593	0	0	1	1	0	0	0	35	0	0	31.9874	0
1	81	1	23.1111	0	0	1	0	0	1	0	30	0	0	22.5254	0
1	76	1	24.8491	0	0	1	0	0	0	0	35	0	0	54.1956	0
1	80	1	25.2082	0	0	1	0	0	0	0	50	0	0	44.7762	0
1	74	1	18.8588	0	0	1	1	0	0	0	60	0	0	47.0645	0
1	62	1	26.9949	0	0	0	1	1	1	0	30	0	0	52.9422	0
1	86	1	25.9375	0	0	1	0	1	0	0	40	0	0	81.0774	0
1	72	1	25.2941	0	0	1	0	1	0	0	50	0	0	59.4487	0
1	82	0	19.8791	0	0	1	1	0	0	0	30	0	0	63.7677	0
1	78	1	28.1661	0	0	1	0	0	1	0	30	0	0	67.2371	0
1	77	1	26.4463	0	1	1	0	1	0	0	30	0	0	36.3172	0
1	71	1	13.2812	0	0	0	0	0	1	0		0	0	38.0149	0
1	44	1	28.578	1	1	1	0	1	1	0	10	0	0	64.08	0
1	57	1	25.0593	0	0	0	1	0	0	0	68	0	0	97.3954	0
0	65	1	21.7784	0	0	0	1	0	0	0	61.6	0	0	69.9377	0
1	81	1	19.0158	0	0	1	1	1	0	1	30	0	0	36.6041	0
1	59	0	24.1609	0	0	1	0	0	1	0	36	0	0	99.2965	1
1	88	0	21.6096	0	1	1	1	0	0	0	40	0	0	45.6158	0
1	85	1	17.239	0	0	1	0	1	0	0	30	0	0	16.7853	1
1	69	1	29.5768	0	1	1	1	1	0	0	30	0	0	45.8877	0
0	70	1	17.0703	0	0	1	1	0	0	0	36	0	0	93.3894	1
1	64	1	23.5294	0	0	1	1	0	1	0	40	0	0	91.1386	0
0	59	1	26.6728	0	0	1	1	1	1	0	60	0	0	61.5412	1
1	37	1	18.9292	0	0	1	0	0	1	0	45	0	0	82.2136	1
0	54	0	26.5705	0	0	1	1	1	0	0	68	0	0	59.0534	1
1	56	1	29.2969	0	0	0	0	1	1	0	50	0	0	88.8782	1
0	31	0	24.5389	0	0	1	0	0	0	0	60	0	0	57.9302	1
1	79	0	23.538	0	1	1	1	0	0	0	30	0	0	41.3621	0
0	75	1	20.8889	0	0	1	1	1	0	1	45	0	0	80.4892	1
1	63	0	24.0019	0	0	1	0	0	0	0	64	0	0	57.2907	1
1	50	1	26.878	0	0	1	0	0	0	0	50	0	0	55.2242	1
0	77	1	20.3114	0	0	1	1	0	0	0	30	0	1	37.7087	1
0	67	1	29.6248	0	0	0	0	1	0	0	55	0	0	50.288	1
0	70	1	23.5557	1	1	0	0	0	1	0	10	0	0	38.17	0
1	70	1	26.2985	0	0	0	1	0	0	0	71.3	0	0	61.3277	1
1	68	1	21.0477	0	0	1	1	1	1	0	40	0	0	82.7847	1
1	63	1		1	1	0	0	0	0	0	60	0	0	64.7153	0
1	97	1	17.6606	0	0	0	0	0	0	0	20	0	0	77.1012	0
1	86	0	20.2395	0	1	0	0	0	0	0	50	0	0	51.6703	0
1	51	1	22.2367	0	0	0	1	0	1	1	47	0	0	109.757	0
0	80	1		0	1	1	1	0	0	0	25	0	0	49.6971	0
1	72	0	15.1489	0	1	1	1	0	0	1		0	0	111.431	0
1	87	1	24.5675	0	0	1	0	0	0	0	60	1	0	66.9033	0
1	64	0		1	1	0	1	1	1	0	55	0	0	75.9933	0
1	49	0		0	0	0	1	1	1	0	28	0	0	118.126	0
1	68	0	23.6004	1	1	0	0	1	0	0	40	0	0	62.1211	0
1	82	0	25.7657	0	0	1	1	0	0	1	43	0	0	47.7354	0
1	56	1	18.4965	0	0	0	1	1	1	0	40	0	0	81.33	0
0	64	1	18.7328	1	1	0	0	0	0	0	30	0	0	77.175	0
1	87	0	20	0	0	0	0	0	0	0	49	0	0	56.1473	0
1	87	1	21.9713	0	0	1	0	0	0	0	41	1	0	43.7112	0
1	37	1	32.8466	0	0	1	1	1	1	0	40	0	0	73.6421	0
1	84	1	18.3655	0	0	1	1	0	0	0		0	0	56.876	0
1	86	1	22.232	0	0	1	0	1	0	0	40	0	0	49.165	0
0	84	1	21.3593	0	0	1	0	0	0	0	50	0	0	23.7841	0
0	69	1	23.7253	0	0	1	0	0	0	0	55	1	0	92.1987	0
1	83	0	22.2222	0	0	1	1	0	0	0	38	0	0	76.0594	0
1	89	0	21.7778	0	0	1	0	1	0	0	28	0	0	52.6199	0
1	56	1	22.3757	0	0	1	0	1	1	0	60	0	0	87.5286	0
1	80	1	25.4028	0	0	1	0	1	0	0	50	0	0	80.2303	0
1	80	1	23.4375	1	1	1	1	1	0	0	50	0	0	74.474	0
1	92	0	21.5556	0	0	1	0	0	0	0	50	0	0	57.8498	0
1	80	1		1	1	0	0	1	1	0	20	0	0	28.6482	0
1	64	1		1	1	0	0	0	0	0	47	0	0	51.9498	0
1	70	1	27.7199	0	1	1	0	0	0	0	33	0	0	49.6598	0
1	79	0	22.2222	1	1	0	1	1	0	0	38	0	0	41.824	0
1	69	1	24.977	1	1	1	0	1	1	0	55	0	0	46.2993	0
1	58	0	25.3906	1	1	1	0	0	1	0	60	0	0	49.5623	0
0	50	1	27.0993	0	0	0	0	0	0	0	50	0	0	84.0188	0
1	44	1	20.202	1	1	1	1	0	1	0	50	0	0	67.7022	0
1	73	1	28.0557	1	1	1	0	0	1	0	62	0	0	45.9686	0
1	82	0	23.5865	1	1	1	0	1	0	0	30	0	0	54.6477	0
1	58	1	27.7551	1	1	1	1	0	1	0	54	0	0	65.4904	0
1	68	1	24.9042	1	1	1	0	0	1	0	28	0	0	39.3793	0
1	58	1	27.6817	0	0	1	1	1	1	0	33	0	0	48.2327	0
1	90	1	20.1189	0	0	1	0	0	0	0	35	0	0	50.5537	0
1	88	1	12.7764	0	0	0	0	0	0	0	50	0	0	60.2274	0
1	80	1	23.6915	0	1	0	0	0	0	0	60	1	0	50.1961	0
1	86	1	15.2038	0	0	0	1	0	0	0	30	0	0	53.4408	0
1	56	1	24.6914	0	0	1	0	0	0	0	61	0	0	71.1603	0
1	68	1	28.7317	0	0	1	1	1	1	0	70	0	0	38.7814	0
1	43	1	18.0344	1	1	1	1	1	1	0	45	0	0	73.0811	0
0	83	1	20.2755	0	0	0	0	0	0	0	47	0	0	59.0889	0
1	71	1	20.231	1	1	0	0	0	0	0	50	0	0	49.937	0
1	86	1	22.0386	0	0	1	0	1	0	0	35	0	0	31.0315	0
0	76	1	21.6406	0	0	1	1	1	0	0		1	0	35.1525	0
0	73	1	16.3593	0	0	1	1	1	0	0	36	0	0	6.36823	0
1	79	1	22.4813	0	1	0	0	0	1	0	18	0	0	35.2681	0
1	66	1	25.7117	0	0	1	1	0	0	1	61	0	0	63.1062	0
0	70	0	23.5556	0	0	1	0	0	0	0	64	1	0	8.69852	0
1	67	1	27.2443	0	1	0	0	0	1	0	10	0	0	44.3027	0
1	76	1	20.9572	0	0	1	0	1	0	0	45	0	0	107.659	0
0	74	1	27.5482	0	1	1	0	1	1	1	20	0	0	43.8053	0
1	88	0	22.9399	0	0	0	1	1	0	0	35	0	0	34.6986	0
1	71	1	23.6095	1	1	1	1	0	1	0	64.4	0	0	62.5326	0
1	47	1	23.5218	1	1	1	1	0	1	0	20	0	0	60.2872	0
1	51	0	31.7333	0	0	1	1	0	0	0	56.5	0	0	133.687	0
0	65	1	20.8514	1	1	1	1	1	0	0	55	0	0	50.2449	0
0	57	1	25.6896	1	1	0	0	0	0	0		0	0	52.175	0
1	51	0	22.3121	0	0	1	1	1	0	0	56.8	0	0	89.2107	0
1	38	1	32.41	0	0	1	1	1	1	0	63.1	0	0	142.667	0
1	63	0	30.1771	1	1	0	1	1	1	0	56.7	0	0	64.4909	0
1	76	1	21.8569	0	0	1	0	0	1	0	17.4	1	0	60.6021	0
1	82	1	25.8203	0	0	1	1	1	0	1	33.6	0	0	44.8655	0
1	44	1	21.2277	0	0	0	1	1	1	0	60	0	0	47.9333	0
1	49	1	28.6365	0	0	1	1	1	1	0	46.1	0	0	70.3921	0
1	51	1	27.2817	0	0	0	1	1	1	0	35.8	0	0	80.1214	0
1	70	1	20.5178	0	0	1	0	0	0	0	40	0	0	84.6684	0
1	70	1		1	1	1	0	0	0	0	40	0	0	47.3817	0
0	69	0	23.8147	0	0	1	1	1	0	0	45	0	0	50.1597	0
0	82	1	16.2031	0	1	1	1	0	1	0	50	0	0	60.722	0
1	78	1	23.4432	0	1	1	1	1	0	1	30	1	0	64.7048	0
1	71	1	27.8516	0	0	1	1	1	0	0	20	0	0	59.015	0
0	63	1	24.4118	0	0	1	0	1	0	0	50	0	1	10.5237	0
1	75	1	26.875	0	0	1	0	0	0	0	50	1	0	54.402	0
0	83	1	29.4839	0	0	1	0	0	0	0	30	0	0	80.6286	0
0	64	1	21.4063	0	1	1	0	1	1	0	48.7	0	0	32.4908	0
